# Supplementary material for: Polyglutamine toxicity assays highlight the advantages of mScarlet for imaging in Saccharomyces cerevisiae
Source: F1000Res. 2018 Nov 26;7:1242. Originally published 2018 Aug 10. [Version 2] doi: 10.12688/f1000research.15829.2 (PMC6290977; doi:10.12688/f1000research.15829.2)
Supplement: Raw data behind Figures 1, 2, 3 and 4 [file f1000research-7-17889-s0000.tgz]

Archive with 1 entries (1 files):
- 4f1011c6-c26b-4c0c-9aa3-c1b27e23668c_Dataset_1_new.zip
